# Supplementary material for: The O-Linked Glycome and Blood Group Antigens ABO on Mucin-Type Glycoproteins in Mucinous and Serous Epithelial Ovarian Tumors
Source: PLoS One. 2015 Jun 15;10(6):e0130197. doi: 10.1371/journal.pone.0130197 (PMC4468167; doi:10.1371/journal.pone.0130197)
Supplement: S1 Table — (XLSX) [file pone.0130197.s001.xlsx]

## Sheet: Sheet2
Observed	x	Structure/Compositiona	Hex	HexNAc	Fuc	NeuAc	S	13M-High-IB		Hex	HexNAc	Fuc	NeuAc	S	1M-B		Hex	HexNAc	Fuc	NeuAc	S	7M-Low-IA		Hex	HexNAc	Fuc	NeuAc	S	9M-Low-IIIC		Hex	HexNAc	Fuc	NeuAc	S	3M-LMP-IA		Hex	HexNAc	Fuc	NeuAc	S	12M-High-IA		Hex	HexNAc	Fuc	NeuAc	S
[M-xH]x-								Intensity	%						Intensity	%						Intensity	%						Intensity	%						Intensity	%						Intensity	%
384.2	1	Galβ1-3GalNAc-ol	1	1				37524.4	2.30	37524.4	37524.4				43834.8	2.45	43834.8	43834.8				56538.4	1.78	56538.4	56538.4				734.4	0.15	734.4	734.4				82356	3.33	82356	82356				48171.2	2.23	48171.2	48171.2
425.2	1	GlcNAcβ1-3GalNAc-ol		2				2934.8	0.18		5869.6											30349.9	0.95		60699.8											17272.2	0.70		34544.4
464.1	1	Galβ1-3GalNAc-ol + 1S	1	1			1	146528.8	8.98	146528.8	146528.8			146528.8	69613.2	3.89	69613.2	69613.2			69613.2	1978	0.06	1978	1978			1978								38695	1.56	38695	38695			38695	62855.6	2.92	62855.6	62855.6			62855.6
482.8 (966.3)	2(1)	NeuAcα2-Galβ1-3(NeuAcα2-6)GalNAc-ol	1	1		2		170641.4	10.46	170641.4	170641.4		341282.8		276993.8	15.46	276993.8	276993.8		553987.6		195825	6.15	195825	195825		391650		25717.2	5.35	25717.2	25717.2		51434.4		155667.6	6.29	155667.6	155667.6		311335.2		33988.5	1.58	33988.5	33988.5		67977
494	2	Galβ1-3(Galβ1-GlcNAcβ1-6)GalNAc-ol + 3S	2	2			3																																				3924.8	0.18	7849.6	7849.6			11774.4
513.3	1	NeuAcα2-6GalNAc-ol		1		1		28356	1.74		28356		28356		16382.9	0.91		16382.9		16382.9		47955.6	1.51		47955.6		47955.6		15118.8	3.14		15118.8		15118.8		8757.1	0.35		8757.1		8757.1		17866.4	0.83		17866.4		17866.4
587.3	1	Galβ1-3(GlcNAcβ1-6)GalNAc-ol	1	2				17678.3	1.08	17678.3	35356.6				14295	0.80	14295	28590				62490.7	1.96	62490.7	124981.4				2472.3	0.51	2472.3	4944.6				57171	2.31	57171	114342				43818.1	2.03	43818.1	87636.2
		Galβ1-GlcNAcβ1-6GalNAc-ol
599.6	2	Galβ1-3(Galβ1-GlcNAcβ1-6)GalNAc-ol + 1NeuAc + 2S	2	2		1	2
667.3	1	Galβ1-3(S-GlcNAcβ1-6)GalNAc-ol	1	2			1	15001.2	0.92	15001.2	30002.4			15001.2	8560.8	0.48	8560.8	17121.6			8560.8	608.3	0.02	608.3	1216.6			608.3								8410	0.34	8410	16820			8410	5201.6	0.24	5201.6	10403.2			5201.6
675.3	1	Galβ1-3(NeuAcα2-6)GalNAc-ol	1	1		1		132624.6	8.13						229989.7	12.84						62315	1.96						26195.4	5.45						160061.7	6.47						171152.8	7.94
		NeuAcα2-Galβ1-3GalNAc-ol
705.2 (1411.1)	2(1)	Hex2HexNAc1HexNAc-ol + 2NeuAc + 1S	2	2		2	1	63964.8	3.92	127929.6	127929.6		127929.6	63964.8	11072.7	0.62	22145.4	22145.4		22145.4	11072.7	35832.6	1.13	71665.2	71665.2		71665.2	35832.6	7224	1.50	14448	14448		14448	7224	96416	3.90	192832	192832		192832	96416	74651.1	3.46	149302.2	149302.2		149302.2	74651.1
716.3	1	GlcNAcβ1-3(NeuAcα2-6)GalNAc-ol		2		1		7514	0.46		15028		7514		2545.4	0.14		5090.8		2545.4		7951.1	0.25		15902.2		7951.1		854.4	0.18		1708.8		854.4		14666.4	0.59		29332.8		14666.4		9379.9	0.44		18759.8		9379.9
742.3	2	Hex3HexNAc2HexNAc-ol +1NeuAc + 1S	3	3		1	1	16912.4	1.04	50737.2	50737.2		16912.4	16912.4								1837.7	0.06	5513.1	5513.1		1837.7	1837.7								86867.2	3.51	260601.6	260601.6		86867.2	86867.2	24798.9	1.15	74396.7	74396.7		24798.9	24798.9
749.3	1	Galβ1-3(Galβ1-GlcNAcβ1-6)GalNAcol	2	2				13386.8	0.82	26773.6	26773.6				5192	0.29	10384	10384				10733.8	0.34	21467.6	21467.6				2534.4	0.53	5068.8	5068.8				169834.3	6.86	339668.6	339668.6				116886	5.42	233772	233772
755.2	1	Galβ1-3GalNAcol + 1NeuAc + 1S	1	1		1	1	16844.8	1.03	16844.8	16844.8		16844.8	16844.8	24862.5	1.39	24862.5	24862.5		24862.5	24862.5	5880.5	0.18	5880.5	5880.5		5880.5	5880.5								14928.3	0.60	14928.3	14928.3		14928.3	14928.3	35988.8	1.67	35988.8	35988.8		35988.8	35988.8
790.3	1	Hex1HexNAc2HexNAc-ol	1	3				4747.2	0.29	4747.2	14241.6											25881.1	0.81	25881.1	77643.3											7260.6	0.29	7260.6	21781.8				17811.4	0.83	17811.4	53434.2
810.9	2	Galβ1-3(Galβ1-GlcNAcβ1-6)GalNAc-ol + 3NeuAc	2	2		3		4956	0.30	9912	9912		14868
829.3	1	Galβ1-3(Galβ1-(S-)GlcNAcβ1-6)GalNAc-ol	2	2			1	28304	1.73	56608	56608			28304	9349.3	0.52	18698.6	18698.6			9349.3															71811.5	2.90	143623	143623			71811.5	71501.4	3.32	143002.8	143002.8			71501.4
		Galβ1-3(Galβ1-GlcNAcβ1-6)GalNAc-ol + 1S
840.8 (1682)	2	Hex4HexNAc4HexNAc-ol	4	5				5406	0.33	21624	27030																									65622.3	2.65	262489.2	328111.5
847.8(1696.6)	2	Hex3HexNAc2HexNAc-ol + 2NeuAc	3	3		2		44488.7	2.73	133466.1	133466.1		88977.4		15766.7	0.88	47300.1	47300.1		31533.4		30485.1	0.96	91455.3	91455.3		60970.2		13413.6	2.79	40240.8	40240.8		26827.2		62936.2	2.54	188808.6	188808.6		125872.4		35798.6	1.66	107395.8	107395.8		71597.2
878.3	1	NeuAcα2-Galβ1-3(GlcNAcβ1-6)GalNAc-ol	1	2		1		21614	1.32	21614	43228		21614		23211.4	1.30	23211.4	46422.8		23211.4									11102.7	2.31	11102.7	22205.4		11102.7		17488	0.71	17488	34976		17488		17973.6	0.83	17973.6	35947.2		17973.6
884.8 (1770.6)	2	Hex4HexNAc3HexNAc-ol + 1NeuAc	4	4		1		23769.3	1.46	95077.2	95077.2		23769.3									14543.7	0.46	58174.8	58174.8		14543.7									56222.1	2.27	224888.4	224888.4		56222.1		37116.4	1.72	148465.6	148465.6		37116.4
887.7	2	Hex3HexNAc2HexNAc-ol + 2NeuAc + 1S	3	3		2	1	50123.9	3.07	150371.7	150371.7		100247.8	50123.9	12428	0.69	37284	37284		24856	12428	20436.3	0.64	61308.9	61308.9		40872.6	20436.3	11950.4	2.48	35851.2	35851.2		23900.8	11950.4	52400	2.12	157200	157200		104800	52400	44271.6	2.05	132814.8	132814.8		88543.2	44271.6
911.3	2	Hex3HexNAc1HexNAc-ol	3	2											5128.2	0.29	15384.6	10256.4																		13790.6	0.56	41371.8	27581.2				3644.8	0.17	10934.4	7289.6
924.8	2	Hex4HexNAc3HexNAc-ol + 1NeuAc + 1S	4	4		1	1	28987.9	1.78	115951.6	115951.6		28987.9	28987.9																						76420.5	3.09	305682	305682		76420.5	76420.5	42400.8	1.97	169603.2	169603.2		42400.8	42400.8
952.3	1	Galβ1-3(HexNAc-Galβ1-GlcNAcβ1-6)GalNAc-ol	2	3				26401	1.62	52802	79203				7256	0.41	14512	21768				16627.8	0.52	33255.6	49883.4											45003.3	1.82	90006.6	135009.9				20846	0.97	41692	62538
		HexNAc-Galβ1-3(Galβ1-GlcNAcβ1-6)GalNAc-ol
958.2	1	NeuAcα2-Galβ1-3(S-GlcNAcβ1-6)GalNAc-ol	1	2		1	1	25078.6	1.54	25078.6	50157.2		25078.6	25078.6								2503.2	0.08	2503.2	5006.4		2503.2	2503.2
993.3	2	Hex3HexNAc2HexNAc-ol + 3NeuAc	3	3		3									6904	0.39	20712	20712		20712		8712.5	0.27	26137.5	26137.5		26137.5									19944	0.81	59832	59832		59832
1030.3	2	Hex4HexNAc3HexNAx-ol + 2NeuAc	4	4		2		14119.2	0.87	56476.8	56476.8		28238.4		5936.3	0.33	23745.2	23745.2		11872.6																25832.5	1.04	103330	103330		51665		37673.6	1.75	150694.4	150694.4		75347.2
1040.3	1	Galβ1-3(Galβ1-GlcNAcβ1-6)GalNAc-ol + 1NeuAc	2	2		1		132415.9	8.12	264831.8	264831.8		132415.9		17711.2	0.99	35422.4	35422.4		17711.2		29519	0.93	59038	59038		29519		21354.7	4.44	42709.4	42709.4		21354.7		194712.7	7.87	389425.4	389425.4		194712.7		349860	16.23	699720	699720		349860
1046	1	NeuAcα2-Galβ1-3(NeuAcα2-6)GalNAc-ol + 1S	1	1		2	1																													26383.5	1.07	26383.5	26383.5		52767	26383.5
1067.4	2	Hex5HexNAc4HexNAc-ol + 1NeuAc	5	5		1																8342.5	0.26	41712.5	41712.5		8342.5									28887.6	1.17	144438	144438		28887.6	0	9864	0.46	49320	49320		9864
1114.3	1	Hex3HexNAc2HexNAc-ol	3	3				21115	1.29	63345	63345																									40656.2	1.64	121968.6	121968.6				31729.5	1.47	95188.5	95188.5
1120.2	1	Galβ1-3(Galβ1-GlcNAcβ1-6)GalNAc-ol + 1NeuAc + 1S	2	2		1	1	39921.9	2.45	79843.8	79843.8		39921.9	39921.9								47508.9	1.49	95017.8	95017.8		47508.9	47508.9	7469.9	1.55	14939.8	14939.8		7469.9	7469.9	35782.7	1.45	71565.4	71565.4		35782.7	35782.7	170765.3	7.92	341530.6	341530.6		170765.3	170765.3
1070.4	2	Hex4HexNAc3HexNAc-ol + 2NeuAc + 1S	4	4		2	1	26049.1	1.60	104196.4	104196.4		52098.2	26049.1								13248	0.42	52992	52992		26496	13248
1155.3	1	GlcNAcβ1-Galβ1-3(GlcNAcβ1-Galβ1-GlcNAcβ1-6)GalNAc-ol	2	4				6829.1	0.42	13658.2	27316.4											11902.8	0.37	23805.6	47611.2											23352.3	0.94	46704.6	93409.2				7736.4	0.36	15472.8	30945.6
1194.3	1	Galβ1-3(Hex-HexNAc-Galβ1-GlcNAcβ1-6)GalNAc-ol + 1S	3	3			1	5752.8	0.35	17258.4	17258.4			5752.8																						39521.5	1.60	118564.5	118564.5			39521.5	38179.5	1.77	114538.5	114538.5			38179.5
		Galβ1-GlcNAcβ1-Galβ1-3(Galβ-GlcNAcβ1-6)GalNAc-ol + 1S
1212.9	2	Hex5HexNAc4HexNAc-ol + 2NeuAc	5	5		2		13432	0.82	67160	67160		26864		7437.4	0.42	37187	37187		14874.8		12804.8	0.40	64024	64024		25609.6
1239.4	1	Hex1HexNAc-ol + 3NeuAc - 18	1	1		3		8975.4	0.55	8975.4	8975.4		26926.2		1729	0.10	1729	1729		5187																							4261.7	0.20	4261.7	4261.7		12785.1
1243.3	1	NeuAcα2-Galβ1-3(HexNAc-Galβ1-GlcNAcβ1-6)GalNAc-ol	2	3		1		11907.5	0.73	23815	35722.5		11907.5		12192.6	0.68	24385.2	36577.8		12192.6																18077.8	0.73	36155.6	54233.4		18077.8
1250	2	Hex6HexNAc5HexNAc-ol + 1NeuAc	6	6		1
1257.3	1	NeuAcα2-Galβ1-3(NeuAcα2-6)GalNAc-ol + 1NeuAc	1	1		3		4796.68	0.29	4796.68	4796.68		14390.04		14770.8	0.82	14770.8	14770.8		44312.4
1317.3	1	Hex3HexNAc3HexNAc-ol	3	4				10938.6	0.67	32815.8	43754.4																									40267.7	1.63	120803.1	161070.8
665.3 (1331.3)	2(1)	Galβ1-3(Galβ1-4GlcNAcβ1-6)GalNAc-ol + 2NeuAc	2	2		2		241947.3	14.83	483894.6	483894.6		483894.6		17935.5	1.00	35871	35871		35871		72049.6	2.26	144099.2	144099.2		144099.2		32421.6	6.74	64843.2	64843.2		64843.2		245176.2	9.91	490352.4	490352.4		490352.4		203307.2	9.43	406614.4	406614.4		406614.4
1395.6	2	Hex6HexNAc5HexNAc-ol + 2NeuAc	6	6		2
1405.4	1	Hex3HexNAc2HexNAc-ol + 1NeuAc	3	3		1		24173.2	1.48	72519.6	72519.6		24173.2									14998.9	0.47	44996.7	44996.7		14998.9									41297.2	1.67	123891.6	123891.6		41297.2		21300.3	0.99	63900.9	63900.9		21300.3
1479.4 (739.3)	1(2)	HexNAc-Galβ1-3(Hex-Hex-HexNAc-Galβ1-GlcNAcβ1-6)GalNAc-ol	4	4				4822.4	0.30	19289.6	19289.6																									64858.3	2.62	259433.2	259433.2				16573.6	0.77	66294.4	66294.4
1520.5 (759.8 )	1(2)	Hex3HexNAc4HexNAc-ol	3	5				8928.4	0.55	26785.2	44642																									30007.9	1.21	90023.7	150039.5
1561.5	2	Hex5HexNAc6HexNAc-ol + 3NeuAc	5	7		3									21044.8	1.17	105224	147313.6		63134.4
1559.3	1	Hex4HexNAc3HexNAc-ol + 1S	4	4			1																													20479.2	0.83	81916.8	81916.8			20479.2
Fucosylated structures
527.1	2	Galβ1-3(Galβ1-GlcNAcβ1-6)GalNAc-ol + 1Fuc + 2S	2	2	1		2
530.3	1	Fucα1-2Galβ1-3GalNAc-ol	1	1	1			11836.1	0.73	11836.1	11836.1	11836.1			83832	4.68	83832	83832	83832			152250.3	4.78	152250.3	152250.3	152250.3			34326.4	7.14	34326.4	34326.4	34326.4			11783.2	0.48	11783.2	11783.2	11783.2			28610.8	1.33	28610.8	28610.8	28610.8
692		Hex2HexNAc-ol + 1Fuc	2	1	1										34316	1.92	68632	34316	34316			1590	0.05	3180	1590	1590										3440.4	0.14	6880.8	3440.4	3440.4
527	2	Hex2HexNAc1HexNAc-ol + 1Fuc + 2S	2	2	1		2
733.2	1	Fucα1-2(GalNAcα1-3)Galβ1-3GalNAc-ol	1	2	1			996	0.06	996	1992	996			27555.6	1.54	27555.6	55111.2	27555.6			363639.4	11.42	363639.4	727278.8	363639.4			45125.7	9.38	45125.7	90251.4	45125.7			4341.8	0.18	4341.8	8683.6	4341.8			16959.6	0.79	16959.6	33919.2	16959.6
		Fucα1-2Galβ1-3(GlcNAcβ1-6)GalNAc-ol
738.3 (1477.3)	2(1)	Hex2HexNAc1HexNAc-ol + 1Fuc + 2NeuAc	2	2	1	2		6058.8	0.37	12117.6	12117.6	6058.8	12117.6		2702.7	0.15	5405.4	5405.4	2702.7	5405.4		8181	0.26	16362	16362	8181	16362		7209	1.50	14418	14418	7209	14418									13050.1	0.61	26100.2	26100.2	13050.1	26100.2
778.3	2	Hex2HexNAc1HexNAc-ol + 1Fuc + 2NeuAc + 1S	2	2	1	2	1	4518.5	0.28	9037	9037	4518.5	9037	4518.5								4454	0.14	8908	8908	4454	8908	4454	2430	0.51	4860	4860	2430	4860	2430								6963.6	0.32	13927.2	13927.2	6963.6	13927.2	6963.6
1593 (796.4)	1(2)	GalNAcα1-3(Fucα1-2)Galβ1-3(HexNAc-Galβ1-GlcNAcβ1-6)GalNAc-ol + 2Fuc	2	4	3																	278726.2	8.76	557452.4	1114904.8	836178.6			32193.5	6.69	64387	128774	96580.5
804.5 (1609.6)	2(1)	Hex3HexNAc3HexNAc-ol + 2Fuc	3	4	2			4093.6	0.25	12280.8	16374.4	8187.2			2833.6	0.16	8500.8	11334.4	5667.2			64554.6	2.03	193663.8	258218.4	129109.2
807.3	2	Hex2HexNAc2HexNAc-ol + 2 Fuc + 1NeuAc + 1S	2	3	2	1	1
811.2	2	Hex3HexNAc3HexNAc-ol + 1Fuc + 2S	3	4	1		2	2941.2	0.18	8823.6	11764.8	2941.2		5882.4	5141.4	0.29	15424.2	20565.6	5141.4		10282.8
813.4	1	Fucα1-2Galβ1-3(S-GlcNAcβ-6)GalNAc-ol	1	2	1		1															14182.3	0.45	14182.3	28364.6	14182.3		14182.3	5678.2	1.18	5678.2	11356.4	5678.2		5678.2								6902.7	0.32	6902.7	13805.4	6902.7		6902.7
821.4	1	Fucα1-2Galβ1-3(NeuAcα2-6)GalNAc-ol	1	1	1	1		9653	0.59	9653	9653	9653	9653		10900.8	0.61	10900.8	10900.8	10900.8	10900.8		26880.4	0.84	26880.4	26880.4	26880.4	26880.4		26525.6	5.52	26525.6	26525.6	26525.6	26525.6		9982	0.40	9982	9982	9982	9982		25365.4	1.18	25365.4	25365.4	25365.4	25365.4
		Fucα1-(NeuAcα2-)Galβ1-3GalNAc-ol
877.3	2	Hex3HexNAc3HexNAc-ol + 3Fuc	3	4	3																	66871.8	2.10	200615.4	267487.2	200615.4			8019	1.67	24057	32076	24057
876.8 (1754.6)	2(1)	Fucα1-2(GalNAcα1-)Galβ1-3(NeuAcα2-Hex-HexNAc-Galβ1-GlcNAcβ1-6)-GalNAc-ol	3	4	1	1
895.3	1	Galα1-3(Fucα1-2)GlcNAcβ1-Galβ1-3GalNAc-ol	2	2	1			9888.8	0.61	19777.6	19777.6	9888.8			34917.5	1.95	69835	69835	34917.5			36219.8	1.14	72439.6	72439.6	36219.8			5356.8	1.11	10713.6	10713.6	5356.8			39383.9	1.59	78767.8	78767.8	39383.9			46935.7	2.18	93871.4	93871.4	46935.7
		Galβ1-3(Fucα1-2Galβ1-GlcNAcβ1-6)GalNAc-ol
		Fucα1-2Galβ1-3(Galβ1-GlcNAcβ1-6)GalNAc-ol
906 (1812.7)	2(1)	Hex3HexNAc4HexNAc-ol + 2Fuc	3	5	2																	64855	2.04	194565	324275	129710
920.7	2	Hex3HexNAc2HexNAc-ol + 1Fuc + 2NeuAc	3	3	1	2		19142.2	1.17	57426.6	57426.6	19142.2	38284.4		2538.9	0.14	7616.7	7616.7	2538.9	5077.8
929.3(1859.7)	2(1)	Hex4HexNAc2HexNAc-ol + 2Fuc + NeuAc	4	3	2	1									163039.6	9.10	652158.4	489118.8	326079.2	163039.6
936.3	1	GalNAcα1-3(Fucα1-2)Galβ1-4GlcNAcβ1-3GalNAc-ol	1	3	1										4452.8	0.25	4452.8	13358.4	4452.8			105007.2	3.30	105007.2	315021.6	105007.2			18582.4	3.86	18582.4	55747.2	18582.4
		GlcNAcβ1-3(GalNAcα1-3(Fucα1-2)Gal1-6)-GalNAc-ol
937.8(1876.6)	2(1)	Hex5HexNAc2HexNAc-ol + 3Fuc	5	3	3										35466.6	1.98	177333	106399.8	106399.8
949.9(1901)	2(1)	Hex3HexNAc3HexNAc-ol + 2Fuc + 1NeuAc	3	4	2	1																30124.5	0.95	90373.5	120498	60249	30124.5
975	1	Galβ1-3(Galβ1-4GlcNAcβ1-6)GalNAc-ol + 1Fuc + 1S	2	2	1		1	4252.5	0.26	8505	8505	4252.5		4252.5																						5811.6	0.23	11623.2	11623.2	5811.6		5811.6	16928.9	0.79	33857.8	33857.8	16928.9		16928.9
978.9		Hex3HexNAc4HexNAc-ol + 3Fuc	3	5	3																	188315.5	5.92	564946.5	941577.5	564946.5
1007.5		Hex3HexNAc5HexNAc-ol + 2Fuc	3	6	2																	2671.9	0.08	8015.7	16031.4	5343.8
1041.3	1	Galβ1-3(Galβ1-GlcNAcβ1-6)GalNAc-ol + 2Fuc	2	2	2										27836.1	1.55	55672.2	55672.2	55672.2			37392	1.17	74784	74784	74784			15694	3.26	31388	31388	31388										6383.7	0.30	12767.4	12767.4	12767.4
1057.3	1	Galβ1-3(Galα-(Fucα1-2)Galβ1-GlcNAcβ1-6)GalNAc-ol	3	2	1										29364.6	1.64	88093.8	58729.2	29364.6																	6196	0.25	18588	12392	6196
1082	1	Hex1HexNAc2HexNAc-ol + 2Fuc	1	3	2			3014.4	0.18	3014.4	9043.2	6028.8										20306.7	0.64	20306.7	60920.1	40613.4										89142.6	3.60	89142.6	267427.8	178285.2			87867.9	4.08	87867.9	263603.7	175735.8
1088.4		Hex4HexNAc5HexNAc-ol + 2Fuc	4	6	2																	10519.2	0.33	42076.8	63115.2	21038.4
1098.3	1	Galβ1-3(Fucα1-(GalNAcα1-)Galβ1-GlcNAcβ1-6)GalNAc-ol	2	3	1			976.8	0.06	1953.6	2930.4	976.8			10663	0.60	21326	31989	10663			113723.4	3.57	227446.8	341170.2	113723.4			2429.7	0.51	4859.4	7289.1	2429.7			3257.9	0.13	6515.8	9773.7	3257.9
		Fucα1-2(GalNAcα1-3)Galβ1-3(Galβ1-GlcNAcβ1-6)GAlNAc-ol
1121	1	Hex2HexNAc1HexNAc-ol + 2Fuc + 1S	2	2	2		1																																				3533.6	0.16	7067.2	7067.2	7067.2		3533.6
1132	1	Hex4HexNAc4HexNAc-ol + 2Fuc + 1NeuAc	4	5	2	1																6287.4	0.20	25149.6	31437	12574.8	6287.4
1178	1	Hex2HexNAc1HexNAc-ol + 1Fuc + 1S	2	3	1		1
1186.3	1	Galβ1-3(Galβ1-GlcNAcβ1-6)GalNAc-ol + 1Fuc + 1NeuAc	2	2	1	1		8440.2	0.52	16880.4	16880.4	8440.2	8440.2		14041.8	0.78	28083.6	28083.6	14041.8	14041.8									11118	2.31	22236	22236	11118	11118		9607	0.39	19214	19214	9607	9607		32168.1	1.49	64336.2	64336.2	32168.1	32168.1
1187	1	Hex2HexNAc1HexNAc-ol + 3Fuc	2	2	3										3848	0.21	7696	7696	11544										4368.8	0.91	8737.6	8737.6	13106.4
1203	1	Fucα1-2Galβ1-3(Galα1-3(Fucα1-2)Galβ1-GlcNAcβ1-6)GalNAc-ol	3	2	2			5050.8	0.31	15152.4	10101.6	10101.6			144614	8.07	433842	289228	289228																	4256.7	0.17	12770.1	8513.4	8513.4
1244	1	GalNAcα1-3(Fucα1-2)Galβ1-3(Galβ1-(Fucα1-)GlcNAcβ1-6)GalNAc-ol	2	3	2																	202247.7	6.35	404495.4	606743.1	404495.4			20053.4	4.17	40106.8	60160.2	40106.8
		Fucα1-2Galβ1-3(GalNAcα1-3(Fucα1-2)Galβ-GlcNAcβ1-6)GalNAc-ol
1260.3		Hex3HexNAc2HexNAc-ol + 1Fuc	3	3	1			11145	0.68	33435	33435	11145			3538	0.20	10614	10614	3538																	8292.9	0.34	24878.7	24878.7	8292.9			9197.5	0.43	27592.5	27592.5	9197.5
1266	1	Hex2HexNAc1HexNAc-ol + 1Fuc + 1NeuAc + 1S	2	2	1	1	1	19492.8	1.19	38985.6	38985.6	19492.8	19492.8	19492.8																						3944.5	0.16	7889	7889	3944.5	3944.5	3944.5	17422.7	0.81	34845.4	34845.4	17422.7	17422.7	17422.7
1263.08		Hex4HexNAc6HexNAc-ol + 3Fuc	4	7	3
1301.3	1	GalNAcα1-3(Fucα1-2)Galβ1-3(HexNAc1-Galβ1-GlcNAcβ1-6)GalNAc-ol	2	4	1																	40935.1	1.29	81870.2	163740.4	40935.1																	5804.4	0.27	11608.8	23217.6	5804.4
1332	1	Hex2HexNAc1HexNAc-ol + 1NeuAc + 2Fuc	2	2	2	1									5096.6	0.28	10193.2	10193.2	10193.2	5096.6									7943.9	1.65	15887.8	15887.8	15887.8	7943.9
1349.4	1	Hex3HexNAc1HexNAc-ol + 3Fuc	3	2	3										81801.6	4.57	245404.8	163603.2	245404.8										7943.9	1.65	23831.7	15887.8	23831.7
1348.4	1	NeuAcα2-Galβ1-3(Galα1-3(Fucα1-2)Galβ-GlcNAcβ1-6)GalNAc-ol	3	2	1	1									101179.1	5.65	303537.3	202358.2	101179.1	101179.1
682.2(1365)	2(1)	Hex4HexNAc1HexNAc-ol + 2Fuc	4	2	2										29354.6	1.64	117418.4	58709.2	58709.2
1389	1	NeuAcα2-3Galβ1-3(GalNAcα1-3(Fucα1-2)Galβ-GlcNAc1-6)GlcNAc-ol	2	3	1	1																31801.7	1.00	63603.4	95405.1	31801.7	31801.7		14854	3.09	29708	44562	14854	14854
1390	1	Hex2HexNAc2HexNAc-ol + 3Fuc	2	3	3																	68524.5	2.15	137049	205573.5	205573.5			11651.6	2.42	23303.2	34954.8	34954.8
1447.4	1	GalNAcα1-3(Fucα1-2)Galβ1-3(GalNAcα1-3(Fucα1-2)Galβ1-GlcNAcβ1-6)GalNAc-ol	2	4	2																	357038	11.22	714076	1428152	714076			16544	3.44	33088	66176	33088
1494.4	1	Hex3HexNAc1HexNAc-ol + 2Fuc + 1NeuAc	3	2	2	1									50131.4	2.80	150394.2	100262.8	100262.8	50131.4
1535.9	1	Hex2HexNAc2HexNAc-ol + 2Fuc + 1NeuAc	2	3	2	1																18937.8	0.59	37875.6	56813.4	37875.6	18937.8		4301	0.89	8602	12903	8602	4301
1527.7	1	Hex2HexNAc3HexNAc-ol + 2Fuc + 1S	2	4	2		1															16769	0.53	33538	67076	33538		16769
∑ Intensity								1631414.08	100	2896448.68	3130722.48	133659.50	1780237.54	497616.40	1791310.30	100.00	3530049.00	2975010.40	1574304.60	1280265.10	146169.30	3182867.20	100.00	5681122.00	9115742.00	4369586.20	1107843.20	165238.80	480912.70	100.00	748550.20	1017761.30	495238.80	321374.60	34752.50	2474735.70	100.00	5176313.70	5780430.90	292839.80	2007097.10	577871.50	2155394.10	100.00	3984254.60	4367377.80	421879.90	1724464.30	634140.50
% of monosaccharides in the sample										34.32	37.10	1.58	21.10	5.90			37.1	31.3	16.6	13.5	1.5			27.79	44.60	21.38	5.42	0.81			28.60	38.88	18.92	12.28	1.33			37.42	41.78	2.12	14.51	4.18			35.79	39.23	3.79	15.49	5.70
Mass Spectrometry Average Compositions (MSAC)										1.78	1.92	0.08	1.09	0.31			2.0	1.7	0.9	0.7	0.1			1.78	2.86	1.37	0.35	0.05			1.56	2.12	1.03	0.67	0.07			2.09	2.34	0.12	0.81	0.23			1.85	2.03	0.20	0.80	0.29
aConfiguration and linkage position were assigned based on linkage-specific MS/MS fragmentation of core 1.2 and 3 structures. Linkage position of sialic acid attached to reduced GalNAc-ol residue was assigned to be O-6.
Terminal epitopes: Fuc-Hex-. Fuc-(HexNAc-)Hex- and Fuc-(Hex-)Hex- were assume to be blood group antigens H. A and B with structures Fucα1-2Galβ1-. Fucα1-2(GalNAcα1-3)Galβ1-. Fucα1-2(Galα1-3)Galβ1-.
[truncated: 35 more columns]
