# Supplementary material for: The O-Linked Glycome and Blood Group Antigens ABO on Mucin-Type Glycoproteins in Mucinous and Serous Epithelial Ovarian Tumors
Source: PLoS One. 2015 Jun 15;10(6):e0130197. doi: 10.1371/journal.pone.0130197 (PMC4468167; doi:10.1371/journal.pone.0130197)
Supplement: S2 Table — (XLSX) [file pone.0130197.s002.xlsx]

## Sheet: Sheet2
Observed	x	Structure/Compositiona	Hex	HexNAc	Fuc	NeuAc	S	14S-B		Hex	HexNAc	Fuc	NeuAc	S	19S-Low- IA		Hex	HexNAc	Fuc	NeuAc	S	24S-Hihg-IA		Hex	HexNAc	Fuc	NeuAc	S	18S-LMP-IA		Hex	HexNAc	Fuc	NeuAc	S	20S-Low-IIIC		Hex	HexNAc	Fuc	NeuAc	S	23S-High-IIIC		Hex	HexNAc	Fuc	NeuAc	S
[M-xH]x-								Intensity	%						Intensity	%						Intensity	%						Intensity	%						Intensity	%						Intensity	%
384.2	1	Galβ1-3GalNAc-ol	1	1				90195.8	2.77	90195.8	90195.8				66686.6	6.94	66686.6	66686.6				27793.2	2.63	27793.2	27793.2				37201.6	2.79	37201.6	37201.6				166837.3	1.59	166837.3	166837.3				45857.6	2.17	45857.6	45857.6
425	1	GlcNAcβ1-3GalNAc-ol		2											5499.0	0.57		10998				1958.4	0.19		3916.8											7019.6	0.07		14039.2				15152.8	0.72		30305.6
454.2	2	Hex2HexNAc1HexNAc-ol + 2S	2	2			2	22962.2	0.7	45924.4	45924.4			45924.4
464.1	1	Galβ1-3GalNAc-ol+S	1	1			1	9745.0	0.3	9745.0	9745.0			9745.0	21628.4	2.25	21628.4	21628.4			21628.4	5851.2	0.55	5851.2	5851.2			5851.2	12057.5	0.9	12057.5	12057.5			12057.5								19096.4	0.9	19096.4	19096.4			19096.4
494.1	2	Hex2HexNAc1HexNAc-ol+3S	2	2			3	24045.6	0.74	48091.2	48091.2			72136.8																						5649.6	0.05	11299.2	11299.2			16948.8
513.2	1	NeuAcα2-3GalNAc-ol		1		1		9951.7	0.31		9951.7		9951.7		21274.4	2.21	0	21274.4		21274.4		24053.4	2.28		24053.4		24053.4		19446.9	1.46		19446.9		19446.9		108338.4	1.03		108338.4		108338.4		43117.2	2.04		43117.2		43117.2
587.2	1	Galβ1-GlcNAcβ1-3GalNAc-ol	1	2				4408.2	0.14	4408.2	8816.4				16934.3	1.76	16934.3	33868.6			0	4292.6	0.41	4292.6	8585.2				3845.1	0.29	3845.1	7690.2				19821.1	0.19	19821.1	39642.2			0.0	1632.0	0.08	1632.0	3264.0
599.7	2	Hex2HexNAc1HexNAc-ol + 1NeuAc + 2S	2	2		1	2	191665.7	5.88	383331.4	383331.4		191665.7	383331.4															18498.8	1.39	36997.6	36997.6		18498.8	36997.6	309854.6	2.95	619709.2	619709.2		309854.6	619709.2
636.8	2	Hex3HexNAc2HexNAc-ol + 2S	3	3			2
639.6	2	Hex2HexNAc1HexNAc-ol + 1NeuAc + 3S	2	2		1	3	302754.3	9.29	605508.6	605508.6		302754.3	908262.9															2007.0	0.15	4014.0	4014.0		2007.0	6021.0	212750.2	2.02	425500.4	425500.4		212750.2	638250.6
665.3 (1331.3)	2(1)	NeuAcα2-3Galβ1-3(NeuAcα2-Galβ1-GlcNAcβ1-6)GalNAc-ol	2	2		2		102250.8	3.14	204501.6	204501.6		204501.6		100722.0	10.48	201444	201444		201444		166967.2	15.81	333934.4	333934.4		333934.4		124654.2	9.34	249308.4	249308.4		249308.4		812824.4	7.73	1625648.8	1625648.8		1625648.8		561432.9	26.56	1122865.8	1122865.8		1122865.8
667.2	1	Galβ1-3(GlcNAcβ1-6)GalNAc-ol + 1S	1	2			1	5395.2	0.17	5395.2	10790.4			5395.2	19180.0	2.0	19180	38360			19180								12080.1	0.91	12080.1	24160.2			12080.1	8134.4	0.08	8134.4	16268.8			8134.4	1797.6	0.09	1797.6	3595.2			1797.6
675.3	1	Galβ1-3(NeuAcα2-6)GalNAc-ol	1	1		1		245256.0	7.52	245256.0	245256.0		245256.0		199949.3	20.8	199949.3	199949.3		199949.3		146288.1	13.85	146288.1	146288.1		146288.1		103373.4	7.75	103373.4	103373.4		103373.4		1104201.3	10.5	1104201.3	1104201.3		1104201.3		197244.3	9.33	197244.3	197244.3		197244.3
		NeuAcα2-Galβ1-3GalNAc-ol
716.3	1	GlcNAcβ1-3(NeuAcα2-6)GalNAc-ol		2		1		1590.6	0.05		3181.2		1590.6		10800.6	1.12		21601.2		10800.6	0	2872.8	0.27		5745.6		2872.8									21792.0	0.21		43584.0		21792.0		22368.5	1.06	0.0	44737.0		22368.5
742.3		Hex3HexNAc2HexNAc-ol + 1NeuAc +1S	3	3		1	1	19232.5	0.59	57697.5	57697.5		19232.5	19232.5								11924.6	1.13	35773.8	35773.8		11924.6	11924.6	40252.5	3.02	120757.5	120757.5		40252.5	40252.5								7276.5	0.34	21829.5	21829.5		7276.5	7276.5
745.2		Hex2HexNAc1HexNAc-ol + 2NeuAc + 2S	2	2		2	2	137603.2	4.22	275206.4	275206.4		275206.4	275206.4	1416.0	0.15	2832	2832		2832	2832	4284.5	0.41	8569.0	8569.0		8569.0	8569.0	5400.0	0.4	10800.0	10800.0		10800.0	10800.0	191054.9	1.82	382109.8	382109.8		382109.8	382109.8	10250.8	0.49	20501.6	20501.6		20501.6	20501.6
749.3	1	Galβ1-3(Galβ1-GlcNAcβ1-6)GalNAc-ol	2	2				15910.4	0.49	31820.8	31820.8		0.0	0.0	17255.0	1.8	34510	34510				9958.2	0.94	19916.4	19916.4				34328.6	2.57	68657.2	68657.2				146487.6	1.39	292975.2	292975.2				37521.1	1.78	75042.2	75042.2
755.2	1	Galβ1-3GalNAc-ol + 1NeuAc + 1S	1	1		1	1	18267.8	0.56	18267.8	18267.8		18267.8	18267.8	23057.6	2.4	23057.6	23057.6		23057.6	23057.6	16279.3	1.54	16279.3	16279.3		16279.3	16279.3	17520.7	1.31	17520.7	17520.7		17520.7	17520.7	74096.3	0.7	74096.3	74096.3		74096.3	74096.3	19945.6	0.94	19945.6	19945.6		19945.6	19945.6
782.2	2	Hex3HexNAc2HexNAc-ol + 1NeuAc + 2S	3	3		1	2	76370.1	2.34	229110.3	229110.3		76370.1	152740.2								1120.0	0.11	3360.0	3360.0		1120.0	2240.0								190641.3	1.81	571923.9	571923.9		190641.3	381282.6
790.3	1	Hex1HexNAc2HexNAc-ol	1	3				3507.3	0.11	3507.3	10521.9				10033.5	1.04	10033.5	30100.5				3198.0	0.3	3198.0	9594.0											1918.8	0.02	1918.8	5756.4
829.2	1	Galβ1-3(Galβ1-(S-)GlcNAcβ1-6)GalNAc-ol	2	2			1	31356.0	0.96	62712.0	62712.0		0.0	31356.0	24465.2	2.55	48930.4	48930.4			24465.2	6878.7	0.65	13757.4	13757.4			6878.7	29000.6	2.17	58001.2	58001.2			29000.6	94964.4	0.9	189928.8	189928.8			94964.4	11425.9	0.54	22851.8	22851.8			11425.9
847.8	2	Hex3HexNAc2HexNAc-ol + 2NeuAc	3	3		2		34699.5	1.06	104098.5	104098.5		69399.0		11018.8	1.15	33056.4	33056.4		22037.6	0	54723.7	5.18	164171.1	164171.1		109447.4		91843.3	6.88	275529.9	275529.9		183686.6		1100460.5	10.46	3301381.5	3301381.5		2200921.0		141967.5	6.72	425902.5	425902.5		283935.0
878.3	2	Galβ1-3(GlcNAcβ1-6)GalNAc-ol + 1NeuAc	1	2		1		13476.6	0.41	13476.6	26953.2		13476.6		8061.3	0.84	8061.3	16122.6		8061.3	0	16425.6	1.56	16425.6	32851.2		16425.6		15172.8	1.14	15172.8	30345.6		15172.8		30506.2	0.29	30506.2	61012.4		30506.2		20214.9	0.96	20214.9	40429.8		20214.9
887.8	2	Hex3HexNAc2HexNAc-ol + 2NeuAc + 1S	3	3		2	1	67988.9	2.09	203966.7	203966.7		135977.8	67988.9	11670.0	1.21	35010	35010		23340	11670	33097.0	3.13	99291.0	99291.0		66194.0	33097.0	61199.1	4.59	183597.3	183597.3		122398.2	61199.1	907576.3	8.63	2722728.9	2722728.9		1815152.6	907576.3	31578.5	1.49	94735.5	94735.5		63157.0	31578.5
927.8	2	Hex2HexNAc2HexNAc-ol + 2NeuAc + 2S	3	3		2	2	125009.5	3.83	375028.5	375028.5		250019.0	250019.0								22743.0	2.15	68229.0	68229.0		45486.0	45486.0	66870.0	5.01	200610.0	200610.0		133740.0	133740.0	58724.6	0.56	176173.8	176173.8		117449.2	117449.2	29097.6	1.38	87292.8	87292.8		58195.2	58195.2
952.5	1	Hex2HexNAc2HexNAc-ol	2	3											6357.0	0.66	12714	19071																		3293.4	0.03	6586.8	9880.2
966.3	1	NeuAcα2-Galβ1-3(NeuAcα2-6)GalNAcol	1	1		2		50343.8	1.54	50343.8	50343.8		100687.6		220903.5	22.98	220903.5	220903.5		441807		174794.0	16.55	174794.0	174794.0		349588.0		115800.4	8.68	115800.4	115800.4		231600.8		997442.5	9.48	997442.5	997442.5		1994885.0		268333.2	12.7	268333.2	268333.2		536666.4
993.3	2	Hex3HexNAc2HexNAc-ol + 3NeuAc	3	3		3		16107.6	0.49	48322.8	48322.8		48322.8									21633.3	2.05	64899.9	64899.9		64899.9		30517.8	2.29	91553.4	91553.4		91553.4		156477.2	1.49	469431.6	469431.6		469431.6		38515.2	1.82	115545.6	115545.6		115545.6
1033.3	2	Hex3HexNAc2HexNAc-ol + 3NeuAc + 1S	3	3		3	1	12988.4	0.4	38965.2	38965.2		38965.2	12988.4								24425.8	2.31	73277.4	73277.4		73277.4	24425.8	30144.4	2.26	90433.2	90433.2		90433.2	30144.4	87015.6	0.83	261046.8	261046.8		261046.8	87015.6	49682.2	2.35	149046.6	149046.6		149046.6	49682.2
1030.3	2	Hex4HexNAc3HexNAc-ol + 2NeuAc	4	4		2		5090.1	0.16	20360.4	20360.4		10180.2		4524.0	0.47	18096	18096		9048		38433.6	3.64	153734.4	153734.4		76867.2		35228.0	2.64	140912.0	140912.0		70456.0		270169.0	2.57	1080676.0	1080676.0		540338.0	0.0	10206.8	0.48	40827.2	40827.2		20413.6
1070.2	2	Hex4HexNAc3HexNAc-ol + 2NeuAc + S	4	4		2	1	41420.5	1.27	165682.0	165682.0		82841.0	41420.5															33763.1	2.53	135052.4	135052.4		67526.2	33763.1	70437.6	0.67	281750.4	281750.4		140875.2	70437.6	14442.9	0.68	57771.6	57771.6		28885.8	14442.9
1155.3	1	Hex2HexNAc3HexNAc-ol	2	4											12703.6	1.32	25407.2	50814.4																									3196.0	0.15	6392.0	12784.0
1040.3	1	Galβ1-3(Galβ1-4GlcNAcβ1-6)GalNAc-ol+NeuAc	2	2		1		81396.9	2.5	162793.8	162793.8		81396.9		40378.0	4.2	80756	80756		40378		70697.2	6.69	141394.4	141394.4		70697.2		88163.6	6.61	176327.2	176327.2		88163.6		971256.2	9.24	1942512.4	1942512.4		971256.2		148153.2	7.01	296306.4	296306.4		148153.2
1046.2	1	NeuAcα2-Galβ1-3(NeuAcα2-6)GalNAc-ol + S	1	1		2	1	9144.3	0.28	9144.3	9144.3		18288.6	9144.3	11941.2	1.24	11941.2	11941.2		23882.4	11941.2								8244.0	0.62	8244.0	8244.0		16488.0	8244.0	68656.0	0.65	68656.0	68656.0		137312.0	68656.0	19901.8	0.94	19901.8	19901.8		39803.6	19901.8
1114.3	1	Hex3HexNAc2HexNAc-ol	3	3											7994.7	0.83	23984.1	23984.1				7489.3	0.71	22467.9	22467.9				24726.1	1.85	74178.3	74178.3				23069.7	0.22	69209.1	69209.1				24830.4	1.17	74491.2	74491.2
1120.3	1	Galβ1-3(Galβ1-GlcNAcβ1-6)GalNAc-ol + 1NeuAc + 1S	2	2		1	1	172754.4	5.3	345508.8	345508.8		172754.4	172754.4	9704.5	1.01	19409	19409		9704.5	9704.5	32545.2	3.08	65090.4	65090.4		32545.2	32545.2	68049.4	5.1	136098.8	136098.8		68049.4	68049.4	740154.4	7.04	1480308.8	1480308.8		740154.4	740154.4	46126.2	2.18	92252.4	92252.4		46126.2	46126.2
1175.9	2	Hex4HexNAc3HexNAc-ol + 3NeuAc	4	4		3																17945.5	1.7	71782.0	71782.0		53836.5		18656.0	1.4	74624.0	74624.0		55968.0		60797.5	0.58	243190.0	243190.0		182392.5		17953.9	0.85	71815.6	71815.6		53861.7
1212.9	2	Hex5HexNAc4HexNAc-ol + 2NeuAc	5	5		2		11713.5	0.36	58567.5	58567.5		23427.0									12217.5	1.16	61087.5	61087.5		24435.0		12458.8	0.93	62294.0	62294.0		24917.6		100272.9	0.95	501364.5	501364.5		200545.8		8247.8	0.39	41239.0	41239.0		16495.6
1257.3	1	NeuAcα2-Galβ1-3(NeuAcα2-6)GalNAc-ol + 1NeuAc	1	1		3																2484.0	0.24	2484.0	2484.0		7452.0		845.0	0.06	845.0	845.0		2535.0		6542.8	0.06	6542.8	6542.8		19628.4		2956.8	0.14	2956.8	2956.8		8870.4
1358.3	2	Hex5HexNAc4HexNAc-ol + 3NeuAc	5	5		3		4624.4	0.14	23122.0	23122.0		13873.2																10811.4	0.81	54057.0	54057.0		32434.2		21297.2	0.2	106486.0	106486.0		63891.6
1395.4	2	Hex6HexNAc5HexNAc-ol + 2NeuAc	6	6		2																22249.4	2.11	133496.4	133496.4		44498.8									30059.8	0.29	180358.8	180358.8		60119.6
1405.4	1	Hex3HexNAc2HexNAc-ol + 1NeuAc	3	3		1		4205.4	0.13	12616.2	12616.2		4205.4		2418.0	0.25	7254	7254		2418		14958.9	1.42	44876.7	44876.7		14958.9		42538.9	3.19	127616.7	127616.7		42538.9		148143.3	1.41	444429.9	444429.9		148143.3		7342.4	0.35	22027.2	22027.2		7342.4	0.0
1411.2 (705.2)	1(2)	Galβ1-3(Galβ1-GlcNAcβ1-6)GalNAc-ol + 2NeuAc + 1S	2	2		2	1	194655.4	5.97	389310.8	389310.8		389310.8	194655.4	25466.4	2.65	50932.8	50932.8		50932.8	25466.4	11702.5	1.11	23405.0	23405.0		23405.0	11702.5	44648.4	3.35	89296.8	89296.8		89296.8	44648.4	380819.2	3.62	761638.4	761638.4		761638.4	380819.2	197909.4	9.36	395818.8	395818.8		395818.8	197909.4
1577.9	2	Hex7HexNAc6HexNAc-ol + 2NeuAc	7	7		2																6890.0	0.65	48230.0	48230.0		13780.0									10535.4	0.1	73747.8	73747.8		21070.8
		Fucosylated structures
527.2	2	Galβ1-3(Galβ1-GlcNAcβ1-6)GalNAc-ol + 1Fuc + 2S	2	2	1		2	6738.7	0.21	13477.4	13477.4	6738.7		13477.4
530.3	1	Fucα1-2Galβ1-3GalNAc-ol	1	1	1			31485.7	0.97	31485.7	31485.7	31485.7			4063.0	0.42	4063	4063	4063			5395.8	0.51	5395.8	5395.8	5395.8			9550.4	0.72	9550.4	9550.4	9550.4			19245.2	0.18	19245.2	19245.2	19245.2			7944.0	0.38	7944.0	7944.0	7944.0
672.7	2	Hex2HexNAc1HexNAc-ol + 1Fuc + 1NeuAc + 2S	2	2	1	1	2	130822.6	4.01	261645.2	261645.2	130822.6	130822.6	261645.2																						47221.1	0.45	94442.2	94442.2	47221.1	47221.1	94442.2
733.3	1	Fucα1-2(GalNAcα1-3)Galβ1-3GalNAc-ol	1	2	1			31722.0	0.97	31722.0	63444.0	31722.0
705.8 (1412.3)	2(1)	Galβ1-3(Galβ1-GlcNAcβ1-6)GalNAc-ol +2Fuc + 1NeuAc + 1S	2	2	2	1	1	14019.9	0.43	28039.8	28039.8	28039.8	14019.9	14019.9
738.3 (1477.3)	2(1)	Galβ1-3(Galβ1-(Fucα1-)GlcNAcβ1-6)GalNAc-ol + 2NeuAc	2	2	1	2		75358.8	2.31	150717.6	150717.6	75358.8	150717.6		6338.8	0.66	12677.6	12677.6	6338.8	12677.6		7428.1	0.7	14856.2	14856.2	7428.1	14856.2									72469.8	0.69	144939.6	144939.6	72469.8	144939.6		11948.2	0.57	23896.4	23896.4	11948.2	23896.4
778.2	2	Galβ1-3(Galβ1-GlcNAcβ1-6)GalNAc-ol + 1Fuc + 2NeuAc + 1S	2	2	1	2	1	77558.0	2.38	155116.0	155116.0	77558.0	155116.0	77558.0								7124.8	0.67	14249.6	14249.6	7124.8	14249.6	7124.8	15046.2	1.13	30092.4	30092.4	15046.2	30092.4	15046.2	20543.6	0.2	41087.2	41087.2	20543.6	41087.2	20543.6	5811.0	0.27	11622.0	11622.0	5811.0	11622.0	5811.0
815.3	2	Hex3HexNAc2HexNAc-ol + 1Fuc + NeuAc +S	3	3	1	1	1	25837.4	0.79	77512.2	77512.2	25837.4	25837.4	25837.4															17502.8	1.31	52508.4	52508.4	17502.8	17502.8	17502.8	160030.4	1.52	480091.2	480091.2	160030.4	160030.4	160030.4
895.3	1	Galβ1-3(Galβ1-(Fucα1-)GlcNAcβ1-6)GalNAc-ol	2	2	1			16771.7	0.51	33543.4	33543.4	16771.7
		Fucα1-2Galβ1-3(Galβ1-GlcNAcβ1-6)GalNAcol													15354.2	1.6	30708.4	30708.4	15354.2			1299.7	0.12	2599.4	2599.4	1299.7			4430.8	0.33	8861.6	8861.6	4430.8			14078.3	0.13	28156.6	28156.6	14078.3			2988.4	0.14	5976.8	5976.8	2988.4
928.3	2	Hex3HexNAc2HexNAc-ol + 2Fuc + 1NeuAc + 2S	3	3	2	1	2	8067.4	0.25	24202.2	24202.2	16134.8	8067.4	16134.8																						16146.2	0.15	48438.6	48438.6	32292.4	16146.2	32292.4
975.3	1	Galβ1-3(Fucα1-2Galβ1-(S-)GlcNAcβ1-6)GalNAc- ol	2	2	1		1	45525.5	1.4	91051.0	91051.0	45525.5		45525.5	5287.3	0.55	10574.6	10574.6	5287.3		5287.3								2867.2	0.21	5734.4	5734.4	2867.2	0.0	2867.2	14602.0	0.14	29204.0	29204.0	14602.0		14602.0
		Fucα1-2Galβ1-3(Galβ1-(S-)GlcNAcβ1-6)GalNAc-ol
993.8	2	Hex3HexNAc2HexNAc-ol + 2Fuc + 2NeuAc	3	3	2	2		9143.9	0.28	27431.7	27431.7	18287.8	18287.8																							12191.2	0.12	36573.6	36573.6	24382.4	24382.4
1033.8	2	Hex3HexNAc2HexNAc-ol + 2Fuc + 2NeuAc +1S	3	3	2	2	1	12027.0	0.37	36081.0	36081.0	24054.0	24054.0	12027.0
1041.6	1	Fucα1-2Galβ1-3(Fucα1-2Galβ1-GlcNAcβ1-6)GalNAc-ol	2	2	2			8023.4	0.25	16046.8	16046.8	16046.8
1057.3	1	Galβ1-3(Fucα1-2(Galα1-3)Galβ1-GlcNAcβ1-6)GalNAc-ol	3	2	1			867.0	0.03	2601.0	1734.0	867.0																								29541.2	0.28	88623.6	59082.4	29541.2
1121.3	1	Fucα1-2Galβ1-3(Galβ1-(S-)GlcNAcβ1-6)GalNAc-ol + 1Fuc	2	2	2		1	21068.5	0.65	42137.0	42137.0	42137.0		21068.5
1176.3	2	Hex4Hex3HexNAc-ol + 2Fuc + 2NeuAc	4	4	2	2									8345.0	0.87	33380	33380	16690	16690		4787.2	0.45	19148.8	19148.8	9574.4	9574.4		671.6	0.05	2686.4	2686.4	1343.2	1343.2		26062.8	0.25	104251.2	104251.2	52125.6	52125.6		3716.4	0.18	14865.6	14865.6	7432.8	7432.8
1178.3	1	Fucα1-2(GalNAcα1-3)Galβ1-3(Galβ1-GlcNAcβ1-6)GalNAc-ol + 1S	2	3	1		1	11603.9	0.36	23207.8	34811.7	11603.9		11603.9	2865.8	0.3	5731.6	8597.4	2865.8		2865.8
1186.3	1	Galβ1-3(Galβ1-GlcNAcβ1-6)GalNAc-ol + 1Fuc + 1NeuAc	2	2	1	1		49877.3	1.53	99754.6	99754.6	49877.3	49877.3	0.0	6916.0	0.72	13832.0	13832.0	6916.0	6916		5209.7	0.49	10419.4	10419.4	5209.7	5209.7		15812.2	1.19	31624.4	31624.4	15812.2	15812.2		83404.4	0.79	166808.8	166808.8	83404.4	83404.4		6262.5	0.3	12525.0	12525.0	6262.5	6262.5
1244.3	1	HexNAc-Galβ1-3(Galβ1-GlcNAcβ1-6)GalNAc-ol +2Fuc	2	3	2			25960.3	0.8	51920.6	77880.9	51920.6
1348.3	1	Galβ1-3(Fucα1-2(Galα1-3)Galβ1-GlcNAcβ1-6)GalNAc-ol + 1NeuAc	3	2	1	1		1348.0	0.04	4044.0	2696.0	1348.0	1348.0	0.0																						48705.6	0.46	146116.8	97411.2	48705.6	48705.6
632.9 (1266.3)	2(1)	NeuAcα2-Galβ1-3(Fucα1-2Galβ1-GlcNAcβ1-6)GalNAc-ol + 1S	2	2	1	1	1	367743.7	11.28	735487.4	735487.4	367743.7	367743.7	367743.7								5668.0	0.54	11336.0	11336.0	5668.0	5668.0	5668.0	8891.1	0.67	17782.2	17782.2	8891.1	8891.1	8891.1	205697.0	1.96	411394.0	411394.0	205697.0	205697.0	205697.0
1332.3	1	Hex2HexNAc1HexNAc-ol + 2Fuc + 1NeuAc	2	2	2	1		6786.0	0.21	13572.0	13572.0	13572.0	6786.0
1358.9	2	Hex5HexNAc4HexNAc-ol + 2Fuc + 2NeuAc	5	5	2	2																														16844.8	0.16	84224.0	84224.0	33689.6	33689.6
1535.4	1	NeuAcα2-Galβ1-3(HexNAc-Galβ1-GlcNAcβ1-6)GalNA-col + 2Fuc	2	3	2	1		34803.1	1.07	69606.2	104409.3	69606.2	34803.1
1541.6	2	Hex6HexNAc5HexNAc-ol + 2Fuc + 2NeuAc	6	6	2	2																														9396.0	0.09	56376.0	56376.0	18792.0	18792.0
1324.3	1	Hex2NAc2HexNAc-ol + 2Fuc + 1S	2	3	2		1	48060.4	1.47	96120.8	144181.2	96120.8		48060.4
807.3 (1615.3)	2(1)	Hex2NAc2HexNAc-ol + 2Fuc + 1NeuAc + 1S	2	3	2	1	1	40728.0	1.25	81456.0	122184.0	81456.0	40728.0	40728.0
		∑ Intensity						3260035.8	100.0	6539966.8	6774057.0	1330636.1	3826131.0	3625999.2	961213.0	100.0	1303678.8	1456425.0	57515.1	1127251.1	158098.4	1056089.0	100.0	2126155.3	2186985.3	41700.5	1682393.6	211792.1	1334119.8	100.0	2945697.7	2996242.6	75443.9	1961808.1	588825.7	10516273.1	100.0	22680246.1	22833553.6	876820.6	15782412.4	5115212.0	2113446.4	100.0	3908365.3	4056561.6	42386.9	3475065.2	503690.8
		% of monosaccharides in the sample								29.6	30.66	6.02	17.32	16.41			31.77	35.5	1.4	27.47	3.85			34.02	35.0	0.67	26.92	3.39			34.38	34.97	0.88	22.9	6.87			33.71	33.93	1.3	23.45	7.6			32.61	33.84	0.35	28.99	4.2
		Mass spectrometry average compositions (MSAC)								2.01	2.08	0.41	1.17	1.11			1.36	1.52	0.06	1.17	0.16			2.013	2.07	0.04	1.59	0.2			2.21	2.25	0.06	1.47	0.44			2.16	2.17	0.08	1.5	0.49			1.85	1.92	0.02	1.64	0.24
aConfiguration and linkage position were assigned based on linkage-specific MS/MS fragmentation of core 1.2 and 3 structures. Linkage position of sialic acid attached to reduced GalNAc-ol residue was assigned to be O-6.
Terminal epitopes: Fuc-Hex-. Fuc-(HexNAc-)Hex- and Fuc-(Hex-)Hex- were assume to be blood group antigens H. A and B with structures Fucα1-2Galβ1-. Fucα1-2(GalNAcα1-3)Galβ1-. Fucα1-2(Galα1-3)Galβ1-.
[truncated: 14 more columns]
